# Supplementary material for: Clinical and molecular response to tebentafusp in previously treated patients with metastatic uveal melanoma: a phase 2 trial
Source: Nat Med. 2022 Oct 13;28(11):2364–73. doi: 10.1038/s41591-022-02015-7 (PMC9671803; doi:10.1038/s41591-022-02015-7)
Supplement: Supplementary file 3 — Anonymized gene sequencing mutation data of patients for the five uveal associated genes [file 41591_2022_2015_MOESM3_ESM.xlsx]

## Sheet: Mutation_data2
Patient_ID	Gene	Feature	Location	Ref	Alt	ctDNA_position	Protein_position	Amino_acids	Codons	Strand	Consequence
1032103	GNAQ	NM_002072.5	9:77794572	T	G	1202	209	Q/P	cAa/cCa	-1	missense_variant
1032105	GNA11	NM_002067.5	19:3118944	A	T	916	209	Q/L	cAg/cTg	1	missense_variant
1021118	GNA11	NM_002067.5	19:3118944	A	T	916	209	Q/L	cAg/cTg	1	missense_variant
1023122	PLCB4	NM_000933.3	20:9409106	G	T	1903	630	D/Y	Gat/Tat	1	missense_variant
1023122	PLCB4	NM_182797.2	20:9409106	G	T	1966	630	D/Y	Gat/Tat	1	missense_variant
1023122	PLCB4	XM_017027880.1	20:9409106	G	T	2160	630	D/Y	Gat/Tat	1	missense_variant
1023122	PLCB4	XM_017027881.1	20:9409106	G	T	2142	630	D/Y	Gat/Tat	1	missense_variant
1023122	PLCB4	XM_024451901.1	20:9409106	G	T	2186	630	D/Y	Gat/Tat	1	missense_variant
1023122	PLCB4	XM_024451902.1	20:9409106	G	T	2116	630	D/Y	Gat/Tat	1	missense_variant
1023122	PLCB4	XM_024451903.1	20:9409106	G	T	2028	630	D/Y	Gat/Tat	1	missense_variant
1023122	PLCB4	XM_024451905.1	20:9409106	G	T	2121	630	D/Y	Gat/Tat	1	missense_variant
1023122	PLCB4	XM_024451906.1	20:9409106	G	T	2028	630	D/Y	Gat/Tat	1	missense_variant
1023122	PLCB4	XM_024451907.1	20:9409106	G	T	2060	630	D/Y	Gat/Tat	1	missense_variant
1023123	GNA11	NM_002067.5	19:3118944	A	T	916	209	Q/L	cAg/cTg	1	missense_variant
1023123	SF3B1	NM_012433.4	2:197402759	C	T	1903	625	R/H	cGt/cAt	-1	missense_variant
1029105	SF3B1	NM_012433.4	2:197402760	G	A	1902	625	R/C	Cgt/Tgt	-1	missense_variant
1029105	GNAQ	NM_002072.5	9:77794572	T	G	1202	209	Q/P	cAa/cCa	-1	missense_variant
1029104	GNAQ	NM_002072.5	9:77794572	T	A	1202	209	Q/L	cAa/cTa	-1	missense_variant
1029102	GNA11	NM_002067.5	19:3118944	A	T	916	209	Q/L	cAg/cTg	1	missense_variant
1031102	GNA11	NM_002067.5	19:3118944	A	T	916	209	Q/L	cAg/cTg	1	missense_variant
1036101	GNAQ	NM_002072.5	9:77794572	T	G	1202	209	Q/P	cAa/cCa	-1	missense_variant
1023118	GNAQ	NM_002072.5	9:77794572	T	A	1202	209	Q/L	cAa/cTa	-1	missense_variant
1023113	CYSLTR2	NM_001308465.3	13:48707203	T	A	869	129	L/Q	cTg/cAg	1	missense_variant
1023113	CYSLTR2	NM_001308467.3	13:48707203	T	A	846	129	L/Q	cTg/cAg	1	missense_variant
1023113	CYSLTR2	NM_001308468.3	13:48707203	T	A	667	129	L/Q	cTg/cAg	1	missense_variant
1023113	CYSLTR2	NM_001308469.3	13:48707203	T	A	644	129	L/Q	cTg/cAg	1	missense_variant
1023113	CYSLTR2	NM_001308470.3	13:48707203	T	A	577	129	L/Q	cTg/cAg	1	missense_variant
1023113	CYSLTR2	NM_001308471.3	13:48707203	T	A	476	129	L/Q	cTg/cAg	1	missense_variant
1023113	CYSLTR2	NM_001308476.3	13:48707203	T	A	740	129	L/Q	cTg/cAg	1	missense_variant
1023113	CYSLTR2	NM_020377.5	13:48707203	T	A	717	129	L/Q	cTg/cAg	1	missense_variant
1023117	SF3B1	NM_012433.4	2:197402110	T	C	2127	700	K/E	Aaa/Gaa	-1	missense_variant
1023117	GNAQ	NM_002072.5	9:77794572	T	G	1202	209	Q/P	cAa/cCa	-1	missense_variant
1023115	CYSLTR2	NM_001308465.3	13:48707203	T	A	869	129	L/Q	cTg/cAg	1	missense_variant
1023115	CYSLTR2	NM_001308467.3	13:48707203	T	A	846	129	L/Q	cTg/cAg	1	missense_variant
1023115	CYSLTR2	NM_001308468.3	13:48707203	T	A	667	129	L/Q	cTg/cAg	1	missense_variant
1023115	CYSLTR2	NM_001308469.3	13:48707203	T	A	644	129	L/Q	cTg/cAg	1	missense_variant
1023115	CYSLTR2	NM_001308470.3	13:48707203	T	A	577	129	L/Q	cTg/cAg	1	missense_variant
1023115	CYSLTR2	NM_001308471.3	13:48707203	T	A	476	129	L/Q	cTg/cAg	1	missense_variant
1023115	CYSLTR2	NM_001308476.3	13:48707203	T	A	740	129	L/Q	cTg/cAg	1	missense_variant
1023115	CYSLTR2	NM_020377.5	13:48707203	T	A	717	129	L/Q	cTg/cAg	1	missense_variant
1023119	GNAQ	NM_002072.5	9:77794572	T	G	1202	209	Q/P	cAa/cCa	-1	missense_variant
1023120	GNAQ	NM_002072.5	9:77794572	T	A	1202	209	Q/L	cAa/cTa	-1	missense_variant
1022107	GNA11	NM_002067.5	19:3118944	A	T	916	209	Q/L	cAg/cTg	1	missense_variant
1022109	GNAQ	NM_002072.5	9:77794572	T	G	1202	209	Q/P	cAa/cCa	-1	missense_variant
1023127	GNA11	NM_002067.5	19:3118944	A	T	916	209	Q/L	cAg/cTg	1	missense_variant
1023130	GNAQ	NM_002072.5	9:77794572	T	G	1202	209	Q/P	cAa/cCa	-1	missense_variant
1023128	GNA11	NM_002067.5	19:3118944	A	T	916	209	Q/L	cAg/cTg	1	missense_variant
1024117	GNA11	NM_002067.5	19:3118944	A	T	916	209	Q/L	cAg/cTg	1	missense_variant
1024117	BAP1	NM_004656.4	3:52408061	C	G	402	91	C/S	tGt/tCt	-1	missense_variant
1024117	BAP1	XM_011534149.3	3:52408061	C	G	424	91	C/S	tGt/tCt	-1	missense_variant
1024117	BAP1	XM_011534150.3	3:52408061	C	G	424	91	C/S	tGt/tCt	-1	missense_variant
1024117	BAP1	XM_011534151.3	3:52408061	C	G	424	91	C/S	tGt/tCt	-1	missense_variant
1024117	BAP1	XM_011534152.2	3:52408061	C	G	424	91	C/S	tGt/tCt	-1	missense_variant
1024117	BAP1	XM_017007303.2	3:52408061	C	G	424	91	C/S	tGt/tCt	-1	missense_variant
1027105	GNA11	NM_002067.5	19:3118944	A	T	916	209	Q/L	cAg/cTg	1	missense_variant
1027105	SF3B1	NM_012433.4	2:197402760	G	A	1902	625	R/C	Cgt/Tgt	-1	missense_variant
1028122	GNA11	NM_002067.5	19:3118944	A	T	916	209	Q/L	cAg/cTg	1	missense_variant
1028122	GNAQ	NM_002072.5	9:77794572	T	A	1202	209	Q/L	cAa/cTa	-1	missense_variant
1021123	GNAQ	NM_002072.5	9:77794572	T	G	1202	209	Q/P	cAa/cCa	-1	missense_variant
1021124	GNA11	NM_002067.5	19:3118944	A	T	916	209	Q/L	cAg/cTg	1	missense_variant
1048102	GNA11	NM_002067.5	19:3118944	A	T	916	209	Q/L	cAg/cTg	1	missense_variant
1023133	SF3B1	NM_012433.4	2:197402760	G	A	1902	625	R/C	Cgt/Tgt	-1	missense_variant
1023133	GNAQ	NM_002072.5	9:77794572	T	G	1202	209	Q/P	cAa/cCa	-1	missense_variant
1029110	GNAQ	NM_002072.5	9:77794572	T	G	1202	209	Q/P	cAa/cCa	-1	missense_variant
1048106	GNAQ	NM_002072.5	9:77794572	T	G	1202	209	Q/P	cAa/cCa	-1	missense_variant
1048103	GNA11	NM_002067.5	19:3118944	A	T	916	209	Q/L	cAg/cTg	1	missense_variant
1048103	BAP1	NM_004656.4	3:52408474	C	A	385	85	Q/H	caG/caT	-1	missense_variant,splice_region_variant
1048103	BAP1	XM_011534149.3	3:52408474	C	A	407	85	Q/H	caG/caT	-1	missense_variant,splice_region_variant
1048103	BAP1	XM_011534150.3	3:52408474	C	A	407	85	Q/H	caG/caT	-1	missense_variant,splice_region_variant
1048103	BAP1	XM_011534151.3	3:52408474	C	A	407	85	Q/H	caG/caT	-1	missense_variant,splice_region_variant
1048103	BAP1	XM_011534152.2	3:52408474	C	A	407	85	Q/H	caG/caT	-1	missense_variant,splice_region_variant
1048103	BAP1	XM_017007303.2	3:52408474	C	A	407	85	Q/H	caG/caT	-1	missense_variant,splice_region_variant
1023131	GNAQ	NM_002072.5	9:77794572	T	A	1202	209	Q/L	cAa/cTa	-1	missense_variant
1043103	BAP1	NM_004656.4	3:52409728	A	C	183	18	L/R	cTc/cGc	-1	missense_variant
1043103	BAP1	XM_011534149.3	3:52409728	A	C	205	18	L/R	cTc/cGc	-1	missense_variant
1043103	BAP1	XM_011534150.3	3:52409728	A	C	205	18	L/R	cTc/cGc	-1	missense_variant
1043103	BAP1	XM_011534151.3	3:52409728	A	C	205	18	L/R	cTc/cGc	-1	missense_variant
1043103	BAP1	XM_011534152.2	3:52409728	A	C	205	18	L/R	cTc/cGc	-1	missense_variant
1043103	BAP1	XM_017007303.2	3:52409728	A	C	205	18	L/R	cTc/cGc	-1	missense_variant
1043103	GNAQ	NM_002072.5	9:77794572	T	G	1202	209	Q/P	cAa/cCa	-1	missense_variant
1043106	GNAQ	NM_002072.5	9:77794572	T	A	1202	209	Q/L	cAa/cTa	-1	missense_variant
1043104	SF3B1	NM_012433.4	2:197402760	G	A	1902	625	R/C	Cgt/Tgt	-1	missense_variant
1045102	GNA11	NM_002067.5	19:3118944	A	T	916	209	Q/L	cAg/cTg	1	missense_variant
1047102	GNA11	NM_002067.5	19:3118944	A	T	916	209	Q/L	cAg/cTg	1	missense_variant
1047102	SF3B1	NM_012433.4	2:197402759	C	T	1903	625	R/H	cGt/cAt	-1	missense_variant
1045101	SF3B1	NM_012433.4	2:197402759	C	T	1903	625	R/H	cGt/cAt	-1	missense_variant
1045101	GNAQ	NM_002072.5	9:77794572	T	G	1202	209	Q/P	cAa/cCa	-1	missense_variant
